# Supplementary material for: The Physical Activity Environment, Nature-Relatedness and Wellbeing
Source: Int J Environ Res Public Health. 2025 Feb 17;22(2):299. doi: 10.3390/ijerph22020299 (PMC11855637; doi:10.3390/ijerph22020299)
Supplement: Supplementary file 1 [file ijerph-22-00299-s001.zip]

Archive with 4 entries (4 files):
- Supplementary Materials 1 Survey.pdf
- Supplementary Materials Table S1.pdf
- Supplementary Materials Table S2.pdf
- Supplementary Materials Table S3.pdf
